# Supplementary material for: The microbiota and the host organism switch between cooperation and competition based on dietary iron levels
Source: Gut Microbes. 2024 Jun 27;16(1):2361660. doi: 10.1080/19490976.2024.2361660 (PMC11212566; doi:10.1080/19490976.2024.2361660)
Supplement: Supplemental Material [file KGMI_A_2361660_SM4580.zip]

Archive with 1 entries (1 files):
- all_supplemental_figures.docx
